# Supplementary material for: Influence on Elastic Wave Propagation Behavior in Polymers Composites: An Analysis of Inflection Phenomena
Source: Polymers (Basel). 2023 Mar 28;15(7):1680. doi: 10.3390/polym15071680 (PMC10096520; doi:10.3390/polym15071680)
Supplement: Supplementary file 1 [file polymers-15-01680-s001.zip]

Archive with 1 entries (1 files):
- polymers-2288083-supplementary.pdf
